# Supplementary material for: Synthesis, Characterization of Liposomes Modified with Biosurfactant MEL-A Loading Betulinic Acid and Its Anticancer Effect in HepG2 Cell
Source: Molecules. 2019 Oct 31;24(21):3939. doi: 10.3390/molecules24213939 (PMC6864557; doi:10.3390/molecules24213939)
Supplement: Supplementary file 1 [file molecules-24-03939-s001.zip]

Archive with 1 entries (1 files):
- molecules-622053-supplementary.docx
